# Supplementary material for: Changes in Exercise Capacity and Ventricular Function in Arrhythmogenic Right Ventricular Cardiomyopathy: The Impact of Sports Restriction during Follow-Up
Source: J Clin Med. 2022 Feb 22;11(5):1150. doi: 10.3390/jcm11051150 (PMC8911196; doi:10.3390/jcm11051150)
Supplement: Supplementary file 1 [file jcm-11-01150-s001.zip]

Archive with 1 entries (1 files):
- jcm-1566210-supplementary.pdf
